# Supplementary material for: Effect of Ubiquinol on Cognitive Function, Blood Pressure, Arterial Stiffness, and Biomarkers of Oxidative Stress and Inflammation in the Elderly: A Randomized Trial
Source: Antioxidants (Basel). 2026 Jun 27;15(7):806. doi: 10.3390/antiox15070806 (PMC13404211; doi:10.3390/antiox15070806)
Supplement: Supplementary file 1 [file antioxidants-15-00806-s001.zip]

Archive with 2 entries (2 files):
- antioxidants-4320611-CONSORT checklist.pdf
- Supplementary Data - V16 MN 25JUN2026 - Final.pdf
